# Supplementary material for: Mechanisms of Nucleosome Reorganization by PARP1
Source: Int J Mol Sci. 2021 Nov 9;22(22):12127. doi: 10.3390/ijms222212127 (PMC8620739; doi:10.3390/ijms222212127)
Supplement: Supplementary file 1 [file ijms-22-12127-s001.zip]

Archive with 1 entries (1 files):
- ijms-1422570-supplementary.pdf
